# Supplementary material for: Prospective comparison among transient elastography, supersonic shear imaging, and ARFI imaging for predicting fibrosis in nonalcoholic fatty liver disease
Source: PLoS One. 2017 Nov 27;12(11):e0188321. doi: 10.1371/journal.pone.0188321 (PMC5703509; doi:10.1371/journal.pone.0188321)
Supplement: S1 Dataset — (XLS) [file pone.0188321.s001.xls]

## Sheet: Sheet1
PT_Number	Gender	Steatosis	Fibrosis	Steatosisscore	lobularinflammation	Ballooning	NAS	NASH	F2	F3	F4	ASM	Elastography	ARFILSM	Fail_ARFI	FibroscankPa	IQRM(%)	SSILSM	SSIKpa	Fail_SSI	ClinicalData	Age	DM	HT	musclemass	Inbodyfatmass	Weight	BMI	AC	SBP	DBP	TAT	VAT	SAT	VSR	LabData	HDL	LDL	FBS	AST	ALT	Chol	TG	TB	alb	plt	PT	insulin	GGT
3	1	<5	0	0	1	0	1	0	0	0	0	15.9		0.84	0	3	17	1.3	5.4	0		57	0	1	30.4	19.2	73	27	91.8	111	82	282.88	112.74	170.14	0.662631		51	108	105	33	25	185	130	1	3.8	188	1.04	7.4	114
22	2	5-33	1	1	1	1	3	2	0	0	0	26.7		1.11	0	3	20	1.5	7.1	0		62	1	0	19.5	16.7	52.9	21.9	82.4	111	69	228	118.6	109.4	1.0841		50	89.8	197	29	36	174	171	0.7	4.4	237	1.01	8.6	29
83	2	>66	0	3	1	1	5	3	0	0	0	28.4		1.12	0	3.2	16	2.2	15.1	0		47	0	0	19.5	19.4	55.2	23.3	81.8	159	106	254.16	109.09	145.07	0.751982		44	101.2	127	26	43	179	169	0.2	4.5	213	1.01	14	31
1	1	<5	1	0	0	0	0	0	0	0	0	14.4		0.8	0	3.5	20	2.6	20.2	0		54	0	0	23.4	21.4	64.1	25	83.1	103	67	322.11	123.12	198.99	0.618725		61	157.2	97	24	22	235	84	0.5	4.2	299	1	8	9
51	1	33-66	1	2	1	1	4	2	0	0	0	18.4		1.13	0	3.5	17	1.3	5	0		49	0	0	30.1	23.4	77.5	27.7	93.1	114	77	355.36	153.95	201.41	0.764361		54	145.6	105	25	16	232	162	0.7	4.8	197	1.03	9.7	23
69	2	>66	3	3	1	1	5	3	1	1	0	14.3		1.13	0	3.6	19	1.3	5.2	0		68	0	1	22.5	18.2	59.5	24.4	83.3	138	94	249.16	114.91	134.25	0.85594		48	84.8	101	44	46	165	161	0.6	4.4	253	1.03	8.6	20
18	1	5-33	1	1	0	1	2	1	0	0	0			0.85	0	3.8	18	1.6	8.3	0		41	1	0	23	45.1	89.2	32.4	107.1	115	79	607.28	221.45	385.83	0.573957		52	55.6	105	28	26	167	297	0.4	4.3	222	1	14.9	254
39	2	5-33	2	1	1	1	3	2	1	0	0			1.08	0	4	10	1.9	12.2	1		54	0	0	20	26.4	63.6	25.948	97.7	142	67	321.82	96.48	225.34	0.428153		65	176	98	34	41	256	75	0.6	4.3	276	1	9.9	17
90	1	>66	2	3	1	2	6	3	1	0	0	25.8		0.99	0	4.3	9	1.6	8.4	1		40	0	1	36	27.3	89.9	31.5	99.6	141	83	385.09	129.76	255.33	0.508205		45	145.2	113	68	82	245	274	0.8	4.5	275	1	15.6	124
21	1	5-33	2	1	1	1	3	2	1	0	0	20.2		1.19	0	4.4	5	1.7	8.8	0		50	0	1	27.6	18.9	68.6	23.5	86.4	126	80	251.73	126.78	124.95	1.01465		40	74.4	112	49	64	136	108	1.1	4.7	224	1.02	16.2	127
37	2	5-33	2	1	1	1	3	2	1	0	0	13.4		1.03	0	4.4	18	1.7	9.6	0		45	1	0	22.6	19.3	61	24.7	79.1	114	79	208.81	94.53	114.28	0.827179		38	71.4	104	23	16	141	158	0.4	4.3	399	1.02	12	7
38	1	33-66	1	2	0	1	3	2	0	0	0	28.62		1.13	0	4.4	9	1.3	5.2	0		38	0	0	30.5	17	70.7	24.3	85.1	144	102	293.68	106.53	187.15	0.569223		46	113.8	96	22	29	193	166	1.6	4.5	182	1	9.9	19
62	1	33-66	1	2	1	1	4	2	0	0	0			1.16	0	4.4	11	1.8	9.9	0		57	0	0	28.2	18.1	68.5	24.4	88.6	137	100	352.95	177.97	174.98	1.01709		65	85.8	96	33	20	166	76	1	4	259	1	8.5	37
66	2	>66	1	3	1	1	5	3	0	0	0	12.4		1.02	0	4.4	7	2.9	27.9	0		54	0	1	19.9	38.9	76.4	33.2	113.9	136	84	555	177.38	377.62	0.469731		68	115.8	105	58	124	211	136	0.8	4.5	376	1	13.6	297
84	1	>66	2	3	1	1	5	3	1	0	0	20.9		0.96	0	4.4	16	3.1	31.6	0		56	0	1	31.3	36.5	91.9	33.6	108.3	169	99	537.63	231.77	305.86	0.757765		40	162.4	92	37	68	231	143	1.5	4.1	227	1	18.6	45
42	2	33-66	2	2	1	1	4	2	1	0	0	24.4		1.42	0	4.8	10	1.4	5.7	0		61	1	1	18.8	18.7	53.6	23.1	85	117	69	288.06	189.78	98.28	1.93101		44	92.6	146	32	16	168	157	0.6	4.1	352	1.11	14.6	35
52	2	33-66	1	2	1	1	4	2	0	0	0	21.21		1.1	0	4.8	2	1.6	8.3	0		64	1	0	18.9	24.4	59.9	26.4	96.7	106	61	340.94	144.72	204.32	0.708301		53	170	109	36	33	249	130	1.2	4.1	292	1.04	14.7	28
85	1	>66	2	3	1	1	5	3	1	0	0			1.16	1	4.8	6	1.7	9.3	0		60	1	1	28.7	22.5	73.9	28.7	94.8	116	74	312.7	134.39	178.31	0.753687		46	130	134	52	76	195	95	0.7	4.3	189	1.03	11	106
9	2	<5	0	0	1	1	2	0	0	0	0	12.5		1.02	0	4.9	12	1.4	5.8	0		55	0	0	19.8	18.8	55.7	22	83.1	126	78	260.2	66.94	193.26	0.346373		57	137.4	89	14	19	205	53	0.7	3.8	166	1.07	6.2	88
71	1	>66	1	3	1	1	5	3	0	0	0	15.5		1.28	0	4.9	6	1.6	7.9	0		60	1	1	32.6	28.6	86.3	31.1	103.1	121	82	410.15	239.59	170.56	1.40473		37	84	115	29	44	159	190	0.8	3.8	156	1	10	36
25	1	33-66	1	2	1	0	3	2	0	0	0	16.76		1.3	0	5	14	1.8	10.6	0		53	0	0	33.9	18.8	79	26	91.6	152	93	297.81	137.12	160.69	0.85332		30	93.6	102	19	12	147	117	0.5	4.2	278	1.03	7.4	16
13	1	33-66	0	2	0	0	2	1	0	0	0	16.4		1.24	0	5.1	10	2	12.2	0		35	0	0	39	16	84	26.6	89.9	135	72	393.9	166.43	227.47	1.37		38	128	86	49	53	219	264	1.1	4.5	200	1	9.8	53
32	1	5-33	1	1	1	1	3	2	0	0	0	17.46		1.13	0	5.2	10	2.1	14.9	1		29	0	0	26.9	20.3	68.7	23.9	82.7	121	71	269.54	112.46	157.08	0.715941		40	95.2	87	25	50	169	169	1	4.1	197	1	11.6	19
36	2	33-66	1	2	0	1	3	2	0	0	0	19.6		1.16	0	5.3	8	1.4	6.2	0		27	0	0	26.5	39	87.1	30.9	103.2	141	83	509.92	102.61	407.31	0.252		44	148.6	102	35	45	210	87	0.8	4.5	272	1.08	24.2	40
64	2	33-66	1	2	1	1	4	2	0	0	0			0.98	0	5.3	8	1.3	5.2	0		32	0	0	20.7	19	57.4	21.3	79.8	126	76	233.98	70.62	163.36	0.432297		38	145.4	90	16	12	242	293	0.6	4.2	282	1.08	10.7	10
59	1	33-66	2	2	1	1	4	2	1	0	0	23.1		1.01	0	5.4	4	1.5	6.5	0		69	0	1	26.5	14.6	62.1	24.9	86.3	136	87	309.17	189.17	120	1.57642		50	133.6	86	43	66	211	137	1.3	4.5	172	1.71	6.7	45
87	2	>66	1	3	2	1	6	3	0	0	0	16.5		1.29	0	5.4	15	1.4	5.6	0		52	0	0	18.8	18.7	53.5	23.7	82.5	130	82	294.51	105.23	189.28	0.555949		49	142	88	33	33	212	105	0.9	4.3	267	1.1	6.6	35
54	2	33-66	2	2	1	1	4	2	1	0	0	18.1		1.05	0	5.5	14	2.5	23.4	1		53	1	0	23.5	32.6	76	29.8	98.9	119	45	358.88	128.33	230.55	0.556625		52	161.6	128	38	49	266	262	1	4.3	224	1	14	406
68	1	>66	1	3	1	1	5	3	0	0	0	23.89		1.2	0	5.6	14	1.3	5	0		47	0	0	32.7	14.6	72.2	25.8	86.5	118	84	287.67	170.32	117.35	1.45138		40	155.2	85	39	79	220	124	0.9	4.3	257	1	8.9	77
17	2	5-33	1	1	1	0	2	1	0	0	0	17.1		1.05	0	5.8	9	1.3	5	0		71	0	0	17.6	20.6	54	23.4	90.5	137	74	313.28	129.72	183.56	0.70669		34	122.6	105	21	14	193	182	0.6	3.9	217	1.01	11.8	29
55	2	33-66	1	2	1	1	4	2	0	0	0	15.26		0.98	0	5.9	7	2.7	23.3	0		53	0	1	21.6	20.3	59.9	25.3	82.3	125	66	306.57	173.16	133.41	1.29795		45	122.6	94	34	23	215	237	0.9	4.6	315	1.03	11.1	22
29	2	5-33	2	1	1	1	3	2	1	0	0			0.71	0	6	10	1.3	5	1		59	1	1	22.6	32.3	73.3	33.6	109.6	119	84	525.59	163.83	361.76	0.452869		33	152.2	112	34	55	212	134	1.6	4.4	293	1	13.6	25
60	2	>66	3	3	1	0	4	2	1	1	0	19.5		1.03	0	6	6	2	12.4	1		48	0	0	24.4	17.3	61.3	25.5	84.2	119	79	286.32	117.01	169.31	0.691099		47	126	157	49	80	214	205	0.9	4.3	303	1	11	52
89	2	>66	1	3	2	2	6	3	0	0	0			1.12	0	6.2	11	2.1	17	0		44	1	1	21.7	37.5	77.3	34.1	108.8	141	82	557.42	179.67	377.75	0.476		51	112	122	22	7	191	138	0.8	3.9	291	1.11	9.2	41
19	1	5-33	1	1	1	0	2	1	0	0	0	22.1		0.95	0	6.4	14	2.4	18.1	1		59	1	1	30.7	18.8	72.7	27.1	92.3	125	90	362.26	203.94	158.32	1.28815		56	74.6	146	28	19	159	142	1.2	4.1	178	1.24	12.8	154
44	2	33-66	1	2	1	1	4	2	0	0	0	27.2		0.94	0	6.4	20	2.2	14.1	0		53	1	1	22.3	28.6	69.8	32	97.2	126	79	407.56	248.92	158.94	1.56613		41	96.2	112	42	62	208	354	0.8	4.6	307	1	9.2	40
5	2	<5	1	0	1	0	1	0	0	0	0	13.4		1.28	0	6.5	11	1.8	9.9	0		65	0	0	18.6	6.9	41.4	19.1	72.2	108	64	65.72	15.93	49.79	0.319944		90	108	103	43	42	212	70	0.8	4.2	185	1.01	6.5	66
43	1	33-66	1	2	1	1	4	2	0	0	0	17		1.28	0	6.6	23	2.5	20.2	1		47	1	0	18.2	21.9	56.3	24.4	82.4	148	90	297.06	84.73	212.33	0.399049		67	122.6	122	33	33	211	107	0.7	4.5	289	0.98	7.2	148
88	1	>66	3	3	2	1	6	3	1	1	0	21.6		2.1	0	6.7	16	1.7	8.6	0		49	1	0	34	21.5	81	29.9	96	106	69	377.37	134.25	243.11	0.552219		33	143.6	116	55	83	216	197	0.9	4.3	203	1.11	25.2	65
92	2	33-66	0	2	2	2	6	3	0	0	0			1.13	1	6.7	18	1.4	5.6	0		54	0	0	23.5	29.1	71.8	30.1	95.6	122	90	345.48	105.73	239.75	0.441001		42	115.2	101	67	110	177	99	0.5	4.3	229	1	15.1	21
78	2	>66	1	3	1	1	5	3	0	0	0	22		1.19	0	6.8	4	1.6	7.8	0		42	0	1	26.4	26.1	74.3	26.6	87.8	113	75	408.06	145.46	262.6	0.553922		67	83.8	90	74	152	169	91	0.7	4.2	318	1.13	13.8	123
7	2	5-33	1	1	0	0	1	1	0	0	0	13.05		1.14	0	6.9	20	1.3	5.4	0		62	0	0	22.5	23	64.6	26.9	88.2	131	82	242.24	95.83	146.41	0.654532		52	141.4	105	20	21	227	168	1.3	4.4	196	1	11.4	52
65	2	<5	1	0	3	2	5	0	0	0	0			1.42	0	6.9	14	1.7	8.7	0		51	0	0	21.2	19	57.8	24.5	85.8	111	82	257.78	94.62	163.16	0.58		6	48	93	45	25	85	153	0.8	4.3	249	1.1	10.9	15
67	2	5-33	4	1	2	2	5	3	1	1	1	14.1		2.73	0	6.9	20	3.4	41.6	0		55	1	0	20.2	19.3	56.9	25	86.7	128	72						61	124	106	28	18	213	139	0.5	4.1	168	1.16	11.7	471
41	2	33-66	1	2	1	1	4	2	0	0	0	12.85		1.17	0	7.1	18	1.3	5	1		63	0	1	21	20	58.7	25.5	86.4	135	76	365.62	156.49	209.13	0.748291		45	88.2	89	37	54	160	134	1.3	4.2	247	1.05	7.9	44
50	1	5-33	2	1	2	1	4	2	1	0	0	24.3		1.36	0	7.4	7	1.8	10.6	0		60	1	0	25.8	14.6	61.1	24.5	84.2	115	64	207.01	136.32	70.69	1.92842		32	81.6	134	21	29	173	297	0.8	4.1	124	1	19.9	26
61	1	33-66	1	2	1	1	4	2	0	0	0	25.7		1.31	0	7.6	12	1.9	10.7	0		41	0	0	35.8	9.6	71.2	24.6	84.2	136	82	273.76	112.95	160.81	0.702382		43	75.4	96	32	51	133	73	1.2	4.6	211	1.02	10.3	15
63	1	>66	1	3	0	1	4	2	0	0	0			1.17	0	7.8	8	2.1	12.7	0		61	1	0	25.2	25	70.5	28.2	94.7	122	78	312.39	145.7	166.69	0.874078		60	90.6	125	36	27	189	192	0.8	4.4	200	1.01	7.6	25
47	2	33-66	2	2	1	1	4	2	1	0	0			0.69	0	7.9	10	2.6	20.7	1		69	1	1			63.7	29.3		137	83	461.34	208.47	252.87	0.824416		35	131	116	26	48	202	180	0.8	4.1	215	1.11	22.8	24
28	1	5-33	3	1	1	1	3	2	1	1	0			1.22	0	8	10	1.9	11.3	0		67	0	0	29.6	15.1	67.6	24.7	88.7	138	88	272.35	111.61	160.74	0.694351		35	62.6	105	119	177	111	67	1.9	3.8	119	1.12	11.2	81
74	2	33-66	3	2	2	1	5	3	1	1	0	15.76		1.4	0	8.4	19	1.9	10.8	1		66	1	1	21.5	29.5	69.7	26.6	101	139	78	399.79	176.96	222.83	0.794148		64	156.4	135	116	135	251	153	0.9	4.3	253	1.09	14.8	143
56	2	33-66	3	2	1	1	4	2	1	1	0	14.5		1.3	0	8.6	16	1.9	12.1	1		64	0	0	20.8	21.3	59.9	23.9	89.4	129	82	170.05	54.34	115.71	0.469622		52	122.2	100	115	137	194	99	0.8	3.9	165	1.06	21	164
77	1	>66	2	3	1	1	5	3	1	0	0	16.2		1.35	0	9	16	2.8	25	0		44	0	0	35.9	22.9	85.9	27.6	96.1	154	108	330.76	134.86	195.9	0.688412		35	95.2	101	100	172	171	204	1.6	4.5	180	1.04	12.8	63
72	1	>66	4	3	1	1	5	3	1	1	1	11.4		1.09	0	10.8	12	3.7	40.8	0		77	1	1	30.2	34.6	89.6	32.2	110	125	64	510.15	228.28	281.87	0.809877		31	55	275	51	41	140	268	1.7	4.2	232	1.08	15.3	46
27	2	5-33	4	1	1	1	3	2	1	1	1	27.5		1.5	0	10.9	6	2.2	15.3	0		68	1	1	21.9	18.5	58.9	26.6	90.7	114	80	289.69	190.91	98.78	1.93268		37	75.4	165	68	33	154	208	0.8	4.4	97	1.11	32.3	44
45	2	33-66	2	2	1	1	4	2	1	0	0	14.5		1.15	0	10.9	22	1.9	11.2	0		57	0	1	27.2	34.9	83.9	30.8	108.2	127	78	553.82	193.43	340.39	0.56826		35	60.2	78	29	35	188	464	0.7	4.2	149	1.02	10	21
76	2	>66	2	3	1	1	5	3	1	0	0	20.4		1.07	0	11.4	11	1.8	10.6	1		35	0	0	24.7	37.7	82.3	34.1	105.5	133	75	456.85	125.92	330.93	0.380503		51	103	101	27	46	172	90	0.4	4.2	334	1.04	20.4	29
14	1	5-33	1	1	1	0	2	1	0	0	0	28.63		1.42	1	11.7	14	1.5	6.9	0		56	1	1	31.1	19.8	74.9	28.3	88.8	160	111	331.67	159.74	171.93	0.929099		39	109.2	134	23	17	192	219	0.9	4.3	195	1.02	3.1	52
26	1	5-33	4	1	1	1	3	2	1	1	1	32.4		1.7	0	11.9	16	2.4	16.8	0		61	0	0	34.2	22.3	83.1	29.3	98.5	145	78	343.26	106.16	237.1	0.447744		63	101.6	147	53	58	194	147	1.7	4	148	1.35	29.7	67
79	1	33-66	4	2	2	1	5	3	1	1	1	14.3		1.77	1	11.9	4	3.5	38.3	0		63	1	1	32.6	37	95	33.9	111.1	103	69	453.79	210.64	243.15	0.866297		34	56.2	127	44	29	168	389	0.3	4.1	283	1.04	25.3	14
80	2	>66	2	3	1	1	5	3	1	0	0	24.4		1.1	0	12	12	1.9	12	1		69	0	1	17.1	26.6	59.2	26	95.7	124	92	347.04	138.34	208.7	0.662865		33	79.4	108	36	35	134	108	0.5	3.9	199	1.06	10.8	61
58	2	33-66	1	2	1	1	4	2	0	0	0	15.8		1.3	1	14.1	8	1.8	9.5	0		69	1	1	21.9	27.4	68.2	28.3	103.8	147	84	472.64	136.96	335.68	0.408008		47	164.6	135	47	12	235	117	0.4	4.1	149	1	11.4	25
11	2	<5	1	0	1	1	2	0	0	0	0	17.1		1.63	0	14.5	9	2	12.6	0		75	0	1	19	18.5	54.5	23.6	87.8	128	72	300.25	103.13	197.12	0.523184		46	82.6	126	20	10	141	62	0.5	3.7	69	1.24	17.7	15
46	2	33-66	4	2	1	1	4	2	1	1	1	18.2		1.83	0	14.6	13	2.4	17.9	1		66	1	0	24.3	30.8	76	30.3	105.8	116	81	555.09	268.94	286.15	0.939857		39	65.6	144	40	37	118	67	0.8	3.8	91	1.1	11	118
12	2	5-33	4	1	1	0	2	1	1	1	1			2.13	1	15.4	16	3.1	34.8	0		78	0	1	15.7	20.8	51.5	25.5	100	134	82	359.13	127.4	231.73	0.549778		54	104.8	87	35	31	172	66	1.1	4	96	1.32	18.3	43
30	2	5-33	3	1	1	1	3	2	1	1	0	16.2		1.49	0	16.5	8	2.2	13.2	0		67	1	1	19.1	15	51.3	21.9	81.7	184	98	269.29	102.93	166.36	0.618718		55	92.8	178	52	43	170	111	1.2	3.9	103	1.03	13.2	1256
70	2	33-66	4	2	1	2	5	3	1	1	1	17.4		2.38	1	17.3	16	2.4	22.4	1		74	0	1	21.6	31.3	72	29.2	105.6	140	87	443.06	156.46	286.6	0.545918		52	71.2	101	75	60	158	174	1.3	4.1	171	1.14	17	37
33	2	5-33	3	1	1	1	3	2	1	1	0	25.9		2.24	0	18	17	2.2	15.3	0		68	1	1	16.9	20.8	53.1	24.7	90.2	197	105	329.83	75.01	254.82	0.294365		41	89.2	111	130	154	143	64	0.9	3.4	171	1.18	20.9	60
23	1	5-33	3	1	1	1	3	2	1	1	0			1.69	0	18.2	17	2.4	17.9	0		62	0	1	20.9	19.4	57.5	27	86.9	119	70	270.09	149.88	120.21	1.24		63	156	132	44	60	248	145	1.5	3.9	174	1.04	11	75
94	2	>66	4	3	3	2	8	3	1	1	1	27.7		2.52	1	19.8	12	2.1	13.1	1		41	0	0	24.6	29.4	74.2	29	100.5	148	93	473.72	144.81	328.91	0.44		65	87.6	118	58	58	171	92	0.9	4.1	202	1.43	14.6	107
93	1	>66	4	3	2	2	7	3	1	1	1	15.1		1.28	0	20.9	10	1.9	11	0		44	1	1	37.9	16.2	81.2	27	91.6	146	104	304.67	164.16	140.51	1.16832		33	73.6	144	59	107	193	432	0.7	4.2	214	1.05	22.1	99
24	2	5-33	3	1	1	1	3	2	1	1	0	22.7		2.69	1	24.8	31	2.2	13.8	0		74	1	0	18.5	22.9	58.9	26.2	89.1	116	67	216.49	83.38	133.11	0.626399		41	114.8	146	34	26	172	81	1.3	3.7	173	1.19	23.7	71
40	2	5-33	4	1	1	1	3	2	1	1	1			3.06	1	31	25	3.5	37.6	0		67	1	1	21.4	38.9	78.6	32.2	118.8	169	98	528.64	195.37	333.27	0.586221		68	100.2	141	47	46	186	89	1	4	121	1.21	29.1	77
86	1	33-66	4	2	1	2	5	3	1	1	1			2.54	0	46.4	10	2.8	23.2	0		64	1	1	22.1	19.4	60.5	23.2	86.7	119	70	303.56	173.9	129.66	1.3412		23	51.6	83	32	23	138	317	0.5	4	167	1.16	24.5	127
91	2	>66	3	3	2	1	6	3	1	1	0	14.05		1.63	0	69.1	6	3.4	34.4	0		65	1	1	24.5	36.4	81.5	32.7	112.6	136	67	529.13	237.98	291.15	0.817379		60	108.4	102	73	48	182	68	1.2	3.8	195	1.14	16.4	184
10	2	<5	2	0	1	1	2	0	1	0	0	13.7		1.91	0	75	0	2.3	15.7	0		71	0	1	16.9	21.1	53.7	24.9	99.4	121	71	321.54	111	210.54	0.527216		36	133	106	60	30	191	110	1.1	3.8	207	1.05	8.4	104
2	1	<5	0	0	1	0	1	0	0	0	0	16.6		1.24	0			1.6	8.6	1		62	0	1	27.3	12.3	61.1	23	82	135	84	319.32	156.114	163.18	0.956698		47	82	110	25	26	177	240	0.6	4	259	1	9.4	11
4	2	<5	1	0	1	0	1	0	0	0	0			0.83	0			1.3	5	0		65	0	0	19.8	16.4	53.3	22.3	82.1	93	58	282.65	120.4	162.24	0.74211		41	122.8	106	22	17	191	136	0.7	4	262	1	9.5	83
6	2	<5	4	0	1	0	1	0	1	1	1	11.79		1.5	0			2.2	15.9	0		82	1	0	18.5	24.7	97.4	28.7	97.4	121	64	330.21	93.04	237.17	0.39		82	74	135	25	11	171	72	0.8	4.6	97	1.13	7	46
8	1	5-33	3	1	0	0	1	2	1	1	0	16.1		1.48	0			1.9	10.4	0		38	0	1	37.9	18.6	84.9	27.4	92.5	134	57	385.35	184.46	200.89	0.918214		48	99.2	97	22	18	159	59	1.3	4.4	189	1.07	9.4	18
15	2	5-33	0	1	1	0	2	1	0	0	0			0.77	0			2.1	12.8	1		59	0	1	26	36	83.8	30	106	118	77	518.27	113.05	405.22	0.278984		50	94.4	116	22	29	165	103	0.7	4.2	293	1	10.9	46
16	1	5-33	0	1	1	0	2	1	0	0	0	15.4		1.21	0			1.4	5.9	0		38	0	0	29.1	26.5	75	25.8	90	140	89	319.12	125.47	193.65	0.647922		41	110.8	84	27	45	180	141	0.7	4.3	227	1	9.3	24
20	1	5-33	0	1	1	0	2	2	0	0	0	18.3		1.36	0			1.3	5	0		34	0	0	36.5	15.7	80	25.8	86.3	109	47	242.25	105.37	136.89	0.769742		39	173.6	126	26	40	224	57	1.4	4.4		1.1	11.6	10
31	2	5-33	4	1	1	1	3	2	1	1	1	19		2.21	1			3.2	30.5	1		60	0	1	20	27.5	64.8	28	101.7	112	59	342.77	151.67	191.1	0.793668		54	72.4	93	81	85	142	78	1.1	4.5	171	1.15	20.2	35
34	2	5-33	1	1	1	1	3	2	0	0	0	26.5		0.89	0			2.5	20.5	0		63	0	0	23.9	31.4	75.8	30.4	99.8	155	104	344.98	108.28	236.7	0.457457		58	149.6	99	24	27	250	212	0.6	3.9	209	1	7.2	17
35	1	5-33	1	1	1	1	3	2	0	0	0	20.4		1.02	0			2.3	16.5	1		52	0	0	32.5	31.3	88.9	31.5	103.2	128	88	483.36	173.16	310.2	0.558221		42	58.6	106	38	23	151	252	0.8	4.5	264	1.06	15.6	67
48	2	33-66	3	2	1	1	4	2	1	1	0	13.63		2.18	0			2.1	12.9	0		70	1	0	21.1	19.8	59.1	23.4	86.7	159	82	273.97	116.17	157.8	0.736185		44	65.4	193	83	88	133	118	0.5	4.2	181	1.09	12.1	22
49	1	33-66	1	2	1	1	4	2	0	0	0	18.1		1.02	0			2.2	14.7	0		49	0	0	36.4	26.9	90.8	30.3	101.1	113	77	451.73	243.33	208.4	1.16761		31	65	113	27	37	121	125	0.6	4	144	1	11.6	27
53	1	33-66	2	2	1	1	4	2	1	0	0	18.6		1.02	0			1.4	5.8	1		36	1	1	45	33.6	111.1	36.3	111.8	118	78	480.96	170.47	310.49	0.549035		36	122	113	30	30	193	175	0.6	4.3	288	1.01	54.4	39
57	1	33-66	1	2	1	1	4	2	0	0	0	24.6		1.3	0			3.1	32.4	1		34	1	0	33.5	21.2	80.1	27.1	91.2	128	80	363.52	145.47	218.05	0.667141		51	111.2	137	43	46	217	274	1.3	4	209	1	12.9	21
73	1	>66	2	3	1	1	5	3	1	0	0	20.47		1.08	0			1.4	5.8	0		48	0	0	26.9	13.4	61.5	22.6	81.8	123	91	180.9	99.88	81.02	1.23278		37	92.2	105	25	45	211	409	1	4.6	182	1.03	8.3	67
75	2	>66	1	3	1	1	5	3	0	0	0			1.04	0			1.2	4.4	0		60	1	0	19.9	21.2	58.2	25	89.4	108	75	375.7	135.74	239.96	0.565678		61	88.4	120	70	111	164	73	0.7	4.6	207	1.03	13.5	66
81	2	>66	1	3	1	1	5	3	1	0	0	20.2		0.92	0			2.7	21.7	1		62	0	0	24.7	35.2	80.4	30.3	99.8	144	72	590.81	181.81	409	0.44		54	119	111	26	31	207	170	0.8	4	250	1	7.7	71
82	1	>66	1	3	1	1	5	3	0	0	0	23.6		1.27	0			1.5	7.7	1		19	0	0	29.5	25.4	77.4	28.1	88.8	150	86	318.1	66.63	251.47	0.264962		38	78.8	96	74	145	159	211	1.9	4.8	205	1.12	29	49
[truncated: 11 more columns]
